# Supplementary material for: The Effect of Radiotherapy on Diffuse Low-Grade Gliomas Evolution: Confronting Theory with Clinical Data
Source: J Pers Med. 2021 Aug 21;11(8):818. doi: 10.3390/jpm11080818 (PMC8401413; doi:10.3390/jpm11080818)
Supplement: Supplementary file 1 [file jpm-11-00818-s001.zip]

Archive with 1 entries (1 files):
- jpm-1309226-SI.pdf
